# Supplementary material for: Human Leukocyte Antigen-G is enriched in presence of trypanosome in the dermis of individuals exposed to gambiense Human African Trypanosomiasis in Guinea and Côte d’Ivoire
Source: PLoS Negl Trop Dis. 2026 Mar 9;20(3):e0014085. doi: 10.1371/journal.pntd.0014085 (PMC12987593; doi:10.1371/journal.pntd.0014085)
Supplement: S1 File — The data file presents all the source data used in this study. Group 1: main groups; Group 2: with sub-groups based on immune trypanolysis test results (TL) and HAT stages; Timepoint: enrolment, follow-up 1 or follow-up 2; Screening code: from the national programmes; TrypaDerm ID: individual identifier for the present study; Focus: Bonon, Boffa, Forecariah or Sinfra; Delta HLA-G halos: Delta number of HLA-G halos as compared to the paired control slide; Delta HLA-G granular spots: Delta number of HLA-G granular spots as compared to the paired control slide; Mean sHLA-G concentration: in ng/ ml; Mean.concentration_Cl: 95% confidence intervalle in ng/ ml; Age: in years; Sex: female (0) or male (1); HAT.cases.in.the.family: occurrence of any confirmed HAT cases in the family since 2010; Swollen.LN: occurrence of swollen cervical lymph nodes; CATTwb: result of the card agglutination test for trypanosomiasis on whole blood; CATTp: result of the card agglutination test for trypanosomiasis on plasma with an end titer of at least 1/4; TDR.SD.HAT.result: result of the associated rapid diagnostic test for gHAT on blood (SD Bioline HAT, Abbott Bioline HAT 2.0 or HAT Sero-K-SeT); LN.aspirate.result: result of the parasitological observation of the lymph node aspirate; mAECTbc.result: result of the mini-anion exchange centrifugation test; mAECTbc.number.parasite: number of parasites detected in mini-anion exchange centrifugation test; CSF.result: result of the parasitological observation of the cerebrospinal fluid; CSF.result.number.parasite: number of parasites detected in parasitological observation of the cerebrospinal fluid; No.WBC.in.CSF: number of white blood cells detected in the cerebrospinal fluid; LiTat.1.3, LiTat.1.5, LiTat.1.6, and TL.total: results of the immune trypanolysis tests (TL) for detecting each or all variable antigen types, respectively; ISG65.IHC.FINAL.High.thresholds: results of the immunohistochemistry analysis with the anti-ISG65 detecting T. brucei [file pntd.0014085.s007.xlsx]

## Sheet: Sheet2
Group 1	Group 2	Timepoint	Date	TrypaDerm ID	Focus	Delta HLA-G halos	Delta HLA-G granular spots	Mean sHLA-G concentration	Mean.concentration_Cl	Age	Sex	HAT.cases.in.the.family	Swollen.LN	Circadian.rythm.disruptions	Eating.disorders	Sexual.dysfunctions	Fever	Headache	Weight.loss	Asthenia	Behaviour.changes	Pruritus	Dermatitis...skin.rash	CATTwb	CATTp	TDR.SD.HAT.result	LN.aspirate.result	mAECTbc.result	mAECTbc.number.parasite	CSF.result	CSF.result.number.parasite	No.WBC.in.CSF	LiTat.1.3	LiTat.1.5	LiTat.1.6	TL.total	ISG65.IHC.FINAL..High.thresholds.
Sero	NA	Follow-up 2	2021-05-27	1129	Forecariah	0	0	76.37	(15,76.4]	30	0	0	0	0	0	0	0	0	0	0	0	0	0	1	1	0	NA	0	0	NA	NA	NA	NA	NA	NA	NA	NI
Control_without_treat	Control_without_treat	Follow-up 1	2021-05-26	1115	Forecariah	0	0	6.48	(4.47,8.08]	20	0	0	0	0	1	0	1	1	0	1	0	0	0	0	0	0	NA	0	0	NA	NA	NA	NA	NA	NA	NA	NI
Control_after_treat	Control_after_treat	Follow-up 1	2021-05-27	1114	Forecariah	0	0	13.96	(8.08,15]	21	1	1	1	0	0	0	1	1	0	1	0	1	1	0	1	0	NA	0	0	NA	NA	NA	NA	NA	NA	NA	NI
Sero	NA	Follow-up 1	2021-05-27	1095	Forecariah	0	0	50.57	(15,76.4]	48	1	0	0	1	0	0	1	1	0	1	0	0	0	1	1	0	NA	0	0	NA	NA	NA	NA	NA	NA	NA	NI
Control_without_treat	Control_without_treat	Enrolment	2019-10-15	1043CI	Bonon	8	1	2.74	(0.39,4.47]	55	1	0	0	0	1	1	0	0	1	1	1	1	0	0	0	0	NA	0	0	NA	NA	NA	1	1	NA	1	NI
Control_without_treat	Control_without_treat	Enrolment	2019-10-14	1027CI	Bonon	5	2	2.5	(0.39,4.47]	42	1	0	0	0	0	1	0	0	0	0	0	0	0	0	0	1	NA	0	0	NA	NA	NA	1	1	NA	1	NI
Control_without_treat	Control_without_treat	Enrolment	2019-10-18	1089CI	Bonon	1	0	1.53	(0.39,4.47]	67	1	0	0	0	0	0	0	0	0	0	0	0	0	0	0	0	NA	0	0	NA	NA	NA	0	1	NA	1	NI
Control_without_treat	Control_without_treat	Enrolment	2019-10-10	1002CI	Sinfra	4	3	6.57	(4.47,8.08]	39	1	1	0	0	0	0	0	0	0	1	0	0	0	0	0	0	NA	0	0	NA	NA	NA	0	1	NA	1	NI
Control_without_treat	Control_without_treat	Follow-up 1	2019-12-19	1160	Boffa	15	0	3.49	(0.39,4.47]	55	0	0	0	0	0	1	0	0	0	0	0	0	0	1	0	1	NA	0	0	NA	NA	NA	1	1	1	1	NI
Control_after_treat	Control_after_treat	Follow-up 1	2020-11-19	1097	Forecariah	0	0	4.84	(4.47,8.08]	50	1	0	1	0	0	1	1	1	0	0	0	1	1	0	0	NA	NA	0	0	NA	NA	NA	1	0	1	1	NI
Control_without_treat	Control_without_treat	Follow-up 1	2020-11-20	1081	Forecariah	0	0	20.08	(15,76.4]	45	1	0	0	0	0	1	0	0	0	0	0	0	0	0	0	0	NA	0	0	NA	NA	NA	1	1	1	1	NI
THA	Stage2	Enrolment	2019-02-23	-	Forecariah	NA	NA	12.57	(8.08,15]	35	1	1	1	0	0	0	1	1	1	1	1	1	0	1	1	NA	1	1	NA	1	NA	23	1	1	1	1	NI
THA	Stage2	Enrolment	2019-02-22	1081	Forecariah	NA	NA	3.75	(0.39,4.47]	52	1	0	1	1	1	1	1	0	1	0	1	1	1	1	1	NA	NA	0	0	1	1	NA	1	0	1	1	NI
THA	Stage2	Enrolment	2019-02-22	1082	Forecariah	NA	NA	47.19	(15,76.4]	27	0	0	1	1	1	0	1	0	1	1	0	1	0	1	1	NA	1	1	NA	0	0	8	1	1	1	1	NI
Sero	Sero_TL+	Enrolment	2020-11-18	1175	Forecariah	1	0	12.8	(8.08,15]	40	0	1	0	1	1	0	1	1	1	1	0	1	0	1	1	1	NA	0	0	NA	NA	NA	1	1	0	1	NI
Sero	Sero_TL+	Follow-up 1	2020-11-19	1124	Forecariah	6	1	27.34	(15,76.4]	39	1	1	0	0	0	0	0	0	0	0	0	0	0	1	1	NA	NA	0	0	NA	NA	NA	1	1	0	1	NI
Control_after_treat	Control_after_treat	Follow-up 1	2020-11-20	1082	Forecariah	0	1	23.38	(15,76.4]	45	0	1	0	1	1	0	1	1	0	1	0	1	0	1	1	NA	NA	0	0	NA	NA	NA	1	0	0	1	NI
THA	Stage2	Enrolment	2019-04-14	1106	Forecariah	8	0	29.59	(15,76.4]	40	1	1	0	1	1	0	1	1	1	0	0	1	1	0	0	1	NA	1	NA	1	2	5	1	1	0	1	NI
THA	Stage1	Enrolment	2019-04-21	1099	Forecariah	100	3	31.57	(15,76.4]	53	0	0	1	1	1	0	1	1	1	1	1	1	1	1	1	1	NA	1	NA	0	0	4	1	1	0	1	NI
THA	Stage2	Enrolment	2019-04-15	1113	Forecariah	0	17	9.77	(8.08,15]	20	0	1	1	1	1	0	1	1	0	1	1	1	NA	1	1	NA	NA	1	6	0	0	86	1	1	0	1	NI
THA	Stage1	Enrolment	2020-11-18	1174	Forecariah	0	0	54.02	(15,76.4]	53	0	0	0	0	0	0	0	0	0	1	0	0	0	1	1	1	NA	1	1	0	0	0	1	1	0	1	NI
Sero	Sero_TL-	Enrolment	2019-10-15	1042CI	Bonon	0	1	3.23	(0.39,4.47]	25	1	0	1	0	0	0	0	0	0	1	0	0	1	1	1	0	NA	0	0	NA	NA	NA	0	0	NA	0	NI
Sero	Sero_TL-	Enrolment	2019-10-15	1038CI	Bonon	0	0	3.17	(0.39,4.47]	40	0	0	0	0	0	0	0	0	0	1	0	0	0	1	1	0	NA	0	0	NA	NA	NA	0	0	NA	0	NI
Control_without_treat	Control_without_treat	Enrolment	2019-10-14	1036CI	Bonon	NA	NA	3.42	(0.39,4.47]	33	1	0	1	0	0	0	0	0	0	0	0	0	0	0	0	0	NA	0	0	NA	NA	NA	0	0	NA	0	NI
Control_without_treat	Control_without_treat	Enrolment	2019-10-14	1034CI	Bonon	1	0	7.07	(4.47,8.08]	58	1	0	0	0	0	0	0	0	0	0	0	0	1	0	0	0	NA	0	0	NA	NA	NA	0	0	NA	0	NI
Sero	Sero_TL-	Follow-up 1	2021-04-11	-	Bonon	1	0	12.5	(8.08,15]	36	1	0	0	0	0	1	1	1	NA	1	0	0	0	1	1	1	NA	0	0	NA	NA	NA	0	0	0	0	NI
Sero	Sero_TL-	Enrolment	2020-11-18	1177	Forecariah	1	1	19.66	(15,76.4]	55	0	0	1	1	1	0	1	1	1	1	0	1	1	1	1	1	NA	0	0	NA	NA	NA	0	0	0	0	NI
Control_after_treat	Control_after_treat	Follow-up 1	2019-12-18	1149	Boffa	NA	NA	9.8	(8.08,15]	NA	0	1	NA	0	0	0	1	0	0	1	1	0	0	1	0	1	NA	0	0	NA	NA	NA	0	0	0	0	NI
Control_without_treat	Control_without_treat	Follow-up 1	2019-12-16	1134	Boffa	30	0	2.48	(0.39,4.47]	51	0	1	0	0	0	0	0	0	0	0	0	0	0	1	0	1	NA	0	0	NA	NA	NA	0	0	0	0	NI
Sero	Sero_TL-	Follow-up 1	2019-12-16	1130	Boffa	0	0	7.32	(4.47,8.08]	46	1	0	0	0	0	0	0	0	0	0	0	0	0	1	1	1	NA	0	0	NA	NA	NA	0	0	0	0	NI
Sero	Sero_TL-	Enrolment	2019-04-20	1119	Forecariah	0	2	2.2	(0.39,4.47]	48	0	1	1	1	1	0	1	1	1	1	1	1	1	1	1	0	NA	0	0	NA	NA	NA	0	0	0	0	NI
Control_without_treat	Control_without_treat	Enrolment	2018-12-02	-	Boffa	1	0	2.26	(0.39,4.47]	40	0	0	1	0	0	0	1	0	0	1	1	1	0	1	1	NA	NA	0	0	NA	NA	NA	0	0	0	0	NI
THA	Stage2	Follow-up 1	2019-12-17	1147	Boffa	0	1	11.88	(8.08,15]	NA	0	0	0	0	0	1	1	1	1	1	1	1	0	1	1	0	NA	0	0	0	0	12	0	0	0	0	NI
THA	Stage1	Enrolment	2019-04-11	1095	Forecariah	0	0	9.37	(8.08,15]	48	1	1	1	1	1	1	1	1	1	1	0	1	0	1	1	1	NA	0	0	0	0	1	0	0	0	0	NI
THA	Stage2	Enrolment	2018-11-28	-	Boffa	3	8	22.94	(15,76.4]	35	1	0	1	0	0	0	1	1	1	0	0	0	0	1	1	NA	1	1	NA	0	0	40	1	1	1	1	NI
NA	NA	Follow-up 2	2021-05-26	1082	Forecariah	0	1	14.27	(8.08,15]	45	0	0	0	0	1	NA	0	1	0	1	0	1	0	0	0	0	NA	0	0	NA	NA	NA	NA	NA	NA	NA	NA
Control_without_treat	Control_without_treat	Follow-up 1	2021-04-17	-	Sinfra	NA	NA	2.64	(0.39,4.47]	80	1	0	0	0	0	1	NA	1	0	0	0	NA	NA	0	0	0	NA	0	0	NA	NA	NA	1	0	1	1	NA
Sero	Sero_TL-	Follow-up 1	2021-04-12	-	Bonon	NA	NA	9.94	(8.08,15]	24	0	1	0	0	0	0	1	1	0	0	0	1	1	1	1	1	NA	0	0	NA	NA	NA	1	1	1	1	NA
Control_without_treat	Control_without_treat	Follow-up 1	2021-04-11	-	Bonon	NA	NA	8.61	(8.08,15]	36	0	0	0	0	-	0	1	1	1	1	0	NA	1	0	0	0	NA	0	0	NA	NA	NA	0	1	1	1	NA
Control_without_treat	Control_without_treat	Follow-up 1	2021-04-21	-	Sinfra	NA	NA	5.33	(4.47,8.08]	41	1	0	0	0	0	1	0	1	0	1	0	NA	NA	0	0	0	NA	0	0	NA	NA	NA	0	1	0	1	NA
Sero	Sero_TL-	Follow-up 1	2020-11-19	1129	Forecariah	NA	NA	32.16	(15,76.4]	30	0	0	0	0	0	0	0	0	0	0	0	0	0	1	1	NA	NA	0	0	NA	NA	NA	0	0	0	0	NA
Control_without_treat	Control_without_treat	Enrolment	2019-04-24	1126	Forecariah	NA	NA	5.46	(4.47,8.08]	40	0	0	0	0	0	0	1	1	0	1	0	0	0	1	0	NA	NA	0	0	NA	NA	NA	0	0	0	0	NA
Control_without_treat	Control_without_treat	Enrolment	2019-04-18	1122	Forecariah	NA	NA	4.47	(0.39,4.47]	37	0	1	0	1	0	0	1	1	0	0	0	NA	NA	0	0	NA	NA	0	0	NA	NA	NA	0	0	0	0	NA
Control_without_treat	Control_without_treat	Enrolment	2019-04-16	1121	Forecariah	NA	NA	4.35	(0.39,4.47]	35	1	1	0	0	0	0	0	0	0	0	0	0	0	0	0	NA	NA	0	0	NA	NA	NA	0	0	0	0	NA
Control_without_treat	Control_without_treat	Follow-up 1	2020-11-19	1119	Forecariah	NA	NA	5.08	(4.47,8.08]	16	0	1	0	1	1	1	1	1	0	1	1	0	0	0	0	NA	NA	0	0	NA	NA	NA	0	0	0	0	NA
Control_without_treat	Control_without_treat	Enrolment	2019-04-23	1117	Forecariah	NA	NA	4.1	(0.39,4.47]	58	1	1	0	0	0	0	1	1	0	0	0	0	1	0	0	0	NA	0	0	NA	NA	NA	0	0	0	0	NA
Control_without_treat	Control_without_treat	Enrolment	2019-04-15	1112	Forecariah	NA	NA	9.18	(8.08,15]	19	1	0	1	0	0	0	0	0	0	1	0	1	NA	0	0	NA	NA	0	0	NA	NA	NA	0	0	0	0	NA
Control_without_treat	Control_without_treat	Enrolment	2019-04-14	1109	Forecariah	NA	NA	6.55	(4.47,8.08]	20	0	0	0	0	0	1	1	1	0	1	0	0	0	0	0	NA	NA	0	0	NA	NA	NA	0	0	0	0	NA
Control_without_treat	Control_without_treat	Enrolment	2019-04-15	1105	Forecariah	NA	NA	6.19	(4.47,8.08]	35	1	0	0	1	0	0	0	0	0	1	1	0	0	0	0	NA	NA	0	0	NA	NA	NA	0	0	0	0	NA
Control_without_treat	Control_without_treat	Enrolment	2019-04-14	1104	Forecariah	NA	NA	5.46	(4.47,8.08]	30	0	1	0	0	0	1	0	0	1	0	0	0	0	0	0	NA	NA	0	0	NA	NA	NA	0	0	0	0	NA
Control_without_treat	Control_without_treat	Enrolment	2019-04-14	1103	Forecariah	NA	NA	6.43	(4.47,8.08]	49	1	1	0	0	0	0	0	0	0	0	0	0	0	0	NA	NA	NA	0	0	NA	NA	NA	0	0	0	0	NA
Control_without_treat	Control_without_treat	Enrolment	2019-04-14	1102	Forecariah	NA	NA	3.73	(0.39,4.47]	46	1	0	0	0	0	0	0	0	0	0	0	0	0	0	0	NA	NA	0	0	NA	NA	NA	0	0	0	0	NA
Control_without_treat	Control_without_treat	Enrolment	2019-04-13	1100	Forecariah	NA	NA	3.6	(0.39,4.47]	35	0	0	0	0	0	0	1	1	1	1	0	1	0	0	NA	NA	NA	0	0	NA	NA	NA	0	0	0	0	NA
Sero	Sero_TL-	Enrolment	2020-11-18	1173A	Forecariah	2	0	6.79	(4.47,8.08]	40	1	0	0	0	0	0	1	1	1	1	0	1	0	1	1	1	NA	0	0	NA	NA	NA	0	0	0	0	NA
Sero	NA	Follow-up 1	2021-05-26	1125	Forecariah	0	0	40.62	(15,76.4]	60	1	0	0	0	0	0	0	0	0	0	0	1	0	1	1	NA	NA	0	0	NA	NA	NA	NA	NA	NA	NA	NA
Sero	NA	Follow-up 1	2021-05-26	1113	Forecariah	0	3	12.4	(8.08,15]	20	0	0	0	0	0	0	1	1	0	1	0	0	0	1	1	1	NA	0	0	NA	NA	NA	NA	NA	NA	NA	NA
Control_after_treat	Control_after_treat	Follow-up 1	2021-05-27	1106	Forecariah	0	0	27.85	(15,76.4]	40	1	1	0	0	0	0	1	0	0	1	0	1	1	0	0	0	NA	0	0	NA	NA	NA	NA	NA	NA	NA	NA
NA	NA	Follow-up 2	2021-05-27	1097	Forecariah	0	1	9.01	(8.08,15]	50	1	0	0	0	0	1	0	0	0	0	0	0	1	0	0	0	NA	0	0	NA	NA	NA	NA	NA	NA	NA	NA
Sero	Sero_TL+	Follow-up 1	2020-12-20	1161	Boffa	0	0	7.37	(4.47,8.08]	42	1	1	0	0	0	0	1	0	0	1	0	0	1	1	1	NA	NA	0	0	NA	NA	NA	1	1	1	1	NA
Sero	Sero_TL+	Follow-up 2	2020-12-18	1141	Boffa	0	0	14.56	(8.08,15]	30	1	0	1	0	0	0	1	0	0	0	0	0	1	1	1	NA	NA	0	0	NA	NA	NA	1	0	1	1	NA
Sero	Sero_TL+	Follow-up 1	2020-11-19	1099	Forecariah	0	0	52.81	(15,76.4]	52	0	0	0	1	0	0	1	1	0	1	0	0	0	1	1	NA	NA	0	0	NA	NA	NA	1	1	0	1	NA
THA	Stage2	Follow-up 2	2020-12-19	1149	Boffa	0	0	3.39	(0.39,4.47]	38	0	1	1	0	0	1	1	1	0	0	0	0	0	1	1	NA	NA	1	NA	NA	NA	NA	0	0	0	0	NA
Sero	Sero_TL-	Follow-up 1	2020-12-19	1158	Boffa	0	0	5.24	(4.47,8.08]	56	1	0	1	0	0	0	1	0	0	0	0	0	0	1	1	NA	NA	0	0	NA	NA	NA	0	0	0	0	NA
Sero	Sero_TL-	Follow-up 1	2020-12-19	1156	Boffa	0	1	3.39	(0.39,4.47]	24	1	1	0	0	0	1	1	1	0	1	1	0	NA	1	1	NA	NA	0	0	NA	NA	NA	0	0	0	0	NA
Control_after_treat	Control_after_treat	Follow-up 1	2019-12-17	1142	Boffa	NA	NA	7.33	(4.47,8.08]	41	0	1	0	0	0	0	0	0	0	0	0	0	0	1	0	NA	NA	0	0	NA	NA	NA	1	1	1	1	NA
THA	Stage2	Enrolment	2018-12-02	-	Boffa	NA	NA	32.36	(15,76.4]	12	0	1	1	0	0	0	1	1	0	0	0	1	1	1	1	1	1	1	NA	1	NA	58	1	1	1	1	NA
Sero	Sero_TL-	Follow-up 1	2019-12-19	1166	Boffa	NA	NA	4.93	(4.47,8.08]	37	0	0	0	0	0	0	0	0	0	0	0	0	1	1	1	0	NA	0	0	NA	NA	NA	0	0	0	0	NA
Control_without_treat	Control_without_treat	Follow-up 1	2021-05-27	1173A	Forecariah	0	6	13.34	(8.08,15]	40	1	0	1	1	1	1	1	1	0	1	1	1	0	1	1	0	NA	0	0	NA	NA	NA	NA	NA	NA	NA	NA
Sero	NA	Follow-up 1	2021-05-28	1178	Forecariah	6	0	32.67	(15,76.4]	60	0	0	0	0	1	NA	1	1	0	1	0	0	0	1	1	1	NA	0	0	NA	NA	NA	NA	NA	NA	NA	NA
Sero	NA	Follow-up 1	2021-05-27	1176	Forecariah	3	0	20.37	(15,76.4]	32	0	0	0	0	0	0	1	1	0	1	0	0	0	1	1	0	NA	0	0	NA	NA	NA	NA	NA	NA	NA	NA
Sero	NA	Follow-up 1	2021-05-27	1174	Forecariah	15	0	33.11	(15,76.4]	53	0	0	0	0	1	0	0	0	0	1	0	0	0	1	1	1	NA	0	0	NA	NA	NA	NA	NA	NA	NA	NA
Control_without_treat	Control_without_treat	Follow-up 2	2021-05-27	1099	Forecariah	0	2	31.91	(15,76.4]	52	0	1	0	1	0	NA	1	1	0	1	0	0	0	1	1	0	NA	0	0	NA	NA	NA	NA	NA	NA	NA	NA
Control_without_treat	Control_without_treat	Enrolment	2019-10-18	1088CI	Bonon	10	0	4.71	(4.47,8.08]	29	1	0	0	0	0	0	0	1	0	0	0	1	0	0	0	0	NA	0	0	NA	NA	NA	1	1	NA	1	1
Control_without_treat	Control_without_treat	Enrolment	2019-10-14	1030CI	Bonon	5	1	7.64	(4.47,8.08]	32	0	0	0	0	0	0	0	0	0	0	0	0	0	0	0	0	NA	0	0	NA	NA	NA	1	1	NA	1	1
Control_without_treat	Control_without_treat	Enrolment	2019-10-12	1023CI	Sinfra	1	2	3.93	(0.39,4.47]	53	0	1	0	0	0	0	1	1	1	1	0	0	0	0	0	0	NA	0	0	NA	NA	NA	1	0	NA	1	1
Control_without_treat	Control_without_treat	Enrolment	2019-10-12	1021CI	Sinfra	15	2	25.44	(15,76.4]	45	1	0	1	0	0	0	0	1	1	1	0	0	0	0	0	1	NA	0	0	NA	NA	NA	1	1	NA	1	1
Control_without_treat	Control_without_treat	Enrolment	2019-10-10	1013CI	Sinfra	4	1	12.21	(8.08,15]	55	1	0	0	0	0	NA	0	0	0	0	0	0	0	0	0	0	NA	0	0	NA	NA	NA	0	1	NA	1	1
Control_without_treat	Control_without_treat	Follow-up 1	2021-04-16	-	Sinfra	14	0	6.37	(4.47,8.08]	61	1	0	0	0	0	1	0	1	1	1	0	1	1	1	0	0	NA	0	0	NA	NA	NA	1	1	1	1	1
Sero	Sero_TL+	Follow-up 1	2021-04-11	-	Bonon	0	1	7.16	(4.47,8.08]	22	1	0	0	0	0	0	0	0	0	0	0	0	0	0	1	0	NA	0	0	NA	NA	NA	1	0	1	1	1
Control_without_treat	Control_without_treat	Follow-up 1	2021-04-11	-	Bonon	5	1	6.9	(4.47,8.08]	57	1	0	0	0	0	1	0	0	0	0	0	1	1	0	0	0	NA	0	0	NA	NA	NA	1	1	1	1	1
Sero	Sero_TL+	Follow-up 1	2020-12-19	1163	Boffa	7	0	5.44	(4.47,8.08]	18	0	1	1	0	0	0	0	1	0	0	0	0	0	1	1	NA	NA	0	0	NA	NA	NA	1	1	1	1	1
Sero	Sero_TL+	Follow-up 1	2019-12-19	1159	Boffa	4	5	10.51	(8.08,15]	31	1	0	0	0	0	0	0	0	0	0	0	1	0	1	1	0	NA	0	0	NA	NA	NA	1	1	1	1	1
Sero	Sero_TL+	Enrolment	2018-11-25	1132	Boffa	4	1	25.72	(15,76.4]	22	1	1	0	0	0	0	1	0	0	1	1	0	0	1	1	0	NA	0	0	NA	NA	NA	1	1	1	1	1
THA	Stage2	Enrolment	2020-12-17	1180	Boffa	1	0	12.97	(8.08,15]	30	1	0	1	0	1	0	1	0	0	1	0	1	1	1	1	1	1	1	NA	0	0	84	1	1	1	1	1
THA	Stage2	Enrolment	2018-11-25	1159	Boffa	3	13	26.98	(15,76.4]	30	1	0	1	0	0	NA	1	0	0	0	0	1	1	1	1	NA	0	1	NA	0	0	20	1	1	1	1	1
Control_without_treat	Control_without_treat	Follow-up 1	2021-04-12	-	Bonon	12	0	12.92	(8.08,15]	64	1	0	0	0	0	0	0	0	0	0	0	1	1	0	0	0	NA	0	0	NA	NA	NA	0	0	1	1	1
Sero	Sero_TL+	Enrolment	2020-11-19	1178	Forecariah	0	0	28.83	(15,76.4]	60	0	1	0	1	1	0	1	1	0	1	1	0	0	1	1	1	NA	0	0	NA	NA	NA	1	1	0	1	1
Sero	Sero_TL+	Enrolment	2019-04-18	1124	Forecariah	1	2	21.8	(15,76.4]	40	1	0	0	0	0	0	1	0	0	1	0	1	1	1	1	1	NA	0	0	NA	NA	NA	1	1	0	1	1
THA	Stage2	Enrolment	2019-04-16	1123	Forecariah	0	3	15.68	(15,76.4]	30	0	1	0	0	0	0	0	0	0	0	0	1	1	1	1	NA	NA	1	2	0	0	21	1	1	0	1	1
THA	Stage1	Enrolment	2019-04-11	1097	Forecariah	0	0	6.81	(4.47,8.08]	48	1	1	0	0	0	1	1	1	0	1	0	1	1	1	1	NA	NA	1	2	0	0	1	1	1	0	1	1
Control_without_treat	Control_without_treat	Enrolment	2019-10-15	1041CI	Bonon	8	3	1.21	(0.39,4.47]	46	0	1	0	1	0	0	1	1	0	1	0	0	0	0	0	0	NA	0	0	NA	NA	NA	0	0	NA	0	1
Sero	Sero_TL-	Enrolment	2019-10-14	1035CI	Bonon	8	1	5.25	(4.47,8.08]	25	0	0	0	1	0	0	0	1	0	1	0	0	0	1	1	0	NA	0	0	NA	NA	NA	0	0	NA	0	1
Control_without_treat	Control_without_treat	Enrolment	2019-10-14	1029CI	Bonon	1	5	4.92	(4.47,8.08]	18	0	0	1	0	0	0	0	0	1	1	0	1	1	0	0	0	NA	0	0	NA	NA	NA	0	0	NA	0	1
Sero	Sero_TL-	Enrolment	2019-10-14	1026CI	Bonon	0	0	4.2	(0.39,4.47]	22	0	0	0	1	0	0	1	1	0	0	1	1	1	1	1	1	NA	0	0	NA	NA	NA	0	0	NA	0	1
Sero	Sero_TL-	Enrolment	2019-10-14	1024CI	Bonon	0	2	7.51	(4.47,8.08]	38	1	0	0	0	0	0	0	0	0	0	0	0	0	0	1	0	NA	0	0	NA	NA	NA	0	0	NA	0	1
Control_without_treat	Control_without_treat	Enrolment	2019-10-12	1019CI	Sinfra	0	1	4.08	(0.39,4.47]	51	0	0	0	0	0	0	NA	1	1	0	0	1	0	0	0	1	NA	0	0	NA	NA	NA	0	0	NA	0	1
Control_without_treat	Control_without_treat	Enrolment	2019-10-10	1007CI	Sinfra	11	0	NA	NA	26	0	0	1	0	0	0	0	0	0	0	0	0	0	0	0	0	NA	0	0	NA	NA	NA	0	0	NA	0	1
Control_without_treat	Control_without_treat	Enrolment	2019-10-10	1006CI	Sinfra	1	1	6.14	(4.47,8.08]	34	1	0	0	0	0	0	0	0	0	0	0	0	0	0	0	0	NA	0	0	NA	NA	NA	0	0	NA	0	1
Sero	Sero_TL-	Follow-up 1	2021-04-12	-	Bonon	1	0	12.91	(8.08,15]	26	1	0	1	0	0	0	1	1	0	0	0	1	0	1	1	1	NA	0	0	NA	NA	NA	0	0	0	0	1
Control_without_treat	Control_without_treat	Follow-up 1	2021-04-11	-	Bonon	54	21	3.52	(0.39,4.47]	22	1	0	0	0	0	0	0	0	0	0	0	0	1	0	0	0	NA	0	0	NA	NA	NA	0	0	0	0	1
Sero	Sero_TL-	Enrolment	2020-12-15	1181	Boffa	0	16	2.77	(0.39,4.47]	19	1	0	1	0	1	0	1	1	0	1	0	1	1	1	1	1	NA	0	0	NA	NA	NA	0	0	0	0	1
Sero	Sero_TL-	Follow-up 1	2020-12-20	1173	Boffa	1	0	13.66	(8.08,15]	42	0	0	0	0	1	1	1	1	1	1	1	0	0	1	1	NA	NA	0	0	NA	NA	NA	0	0	0	0	1
Sero	Sero_TL-	Enrolment	2018-11-29	1164	Boffa	3	7	3.89	(0.39,4.47]	60	0	0	1	0	1	1	1	1	1	1	1	1	1	1	1	0	NA	0	0	NA	NA	NA	0	0	0	0	1
Sero	Sero_TL-	Enrolment	2019-12-15	1158	Boffa	0	5	3.67	(0.39,4.47]	55	1	0	1	0	0	0	1	0	0	0	1	0	0	1	1	0	NA	0	0	NA	NA	NA	0	0	0	0	1
Sero	Sero_TL-	Enrolment	2019-12-15	1156	Boffa	0	1	3.7	(0.39,4.47]	35	1	1	1	0	1	1	1	1	1	1	1	0	0	1	1	1	NA	0	0	NA	NA	NA	0	0	0	0	1
Sero	Sero_TL-	Enrolment	2018-12-03	1155	Boffa	1	5	9.37	(8.08,15]	40	0	1	1	0	0	1	1	1	1	1	1	1	0	1	1	NA	NA	0	0	NA	NA	NA	0	0	0	0	1
Control_without_treat	Control_without_treat	Follow-up 1	2019-12-18	1155	Boffa	12	9	4.27	(0.39,4.47]	41	0	1	0	0	0	1	0	0	0	0	0	0	0	1	0	0	NA	0	0	NA	NA	NA	0	0	0	0	1
Control_after_treat	Control_after_treat	Follow-up 2	2020-12-18	1147	Boffa	0	5	4.01	(0.39,4.47]	30	0	0	1	0	1	1	0	0	0	1	0	1	1	1	0	NA	NA	0	0	NA	NA	NA	0	0	0	0	1
Sero	Sero_TL-	Follow-up 1	2020-12-19	1146	Boffa	2	0	3.19	(0.39,4.47]	69	1	0	1	1	1	1	1	0	0	1	0	1	0	1	1	NA	NA	0	0	NA	NA	NA	0	0	0	0	1
Sero	Sero_TL-	Enrolment	2019-12-14	1143	Boffa	0	3	6.7	(4.47,8.08]	61	1	0	1	0	0	0	0	0	0	0	0	0	0	1	1	1	NA	0	0	NA	NA	NA	0	0	0	0	1
Control_without_treat	Control_without_treat	Follow-up 1	2020-12-19	1143	Boffa	4	0	1.31	(0.39,4.47]	64	1	0	1	0	1	0	1	0	0	0	0	0	0	0	0	NA	NA	0	0	NA	NA	NA	0	0	0	0	1
Sero	Sero_TL-	Enrolment	2018-11-28	1130	Boffa	NA	NA	2.52	(0.39,4.47]	45	1	0	0	0	0	0	1	1	1	1	0	0	0	1	1	NA	NA	0	0	NA	NA	NA	0	0	0	0	1
Sero	Sero_TL-	Follow-up 2	2020-12-19	1130	Boffa	0	0	6.76	(4.47,8.08]	46	1	0	0	0	0	0	0	0	0	0	0	1	0	1	1	NA	NA	0	0	NA	NA	NA	0	0	0	0	1
Sero	Sero_TL-	Enrolment	2018-12-01	-	Boffa	21	20	11.89	(8.08,15]	26	0	0	0	0	0	0	0	1	0	NA	1	1	1	1	1	NA	NA	0	0	NA	NA	NA	0	0	0	0	1
Sero	Sero_TL+	Enrolment	2019-10-16	1073CI	Bonon	2	0	9.72	(8.08,15]	20	1	0	0	0	0	0	1	1	0	0	0	0	0	0	1	1	NA	0	0	NA	NA	NA	1	1	NA	1	0
Control_without_treat	Control_without_treat	Enrolment	2019-10-16	1061CI	Bonon	0	0	0.39	NA	19	1	0	0	0	0	0	0	0	0	1	0	0	0	0	0	0	NA	0	0	NA	NA	NA	1	1	NA	1	0
Control_without_treat	Control_without_treat	Enrolment	2019-10-11	1014CI	Sinfra	0	0	12.57	(8.08,15]	89	0	0	0	0	0	0	0	0	0	0	NA	1	0	0	0	0	NA	0	0	NA	NA	NA	1	0	NA	1	0
Control_without_treat	Control_without_treat	Enrolment	2019-10-11	1012CI	Sinfra	1	2	3.45	(0.39,4.47]	21	1	1	0	0	0	0	0	0	0	0	0	0	0	0	0	0	NA	0	0	NA	NA	NA	1	0	NA	1	0
Control_without_treat	Control_without_treat	Enrolment	2019-10-11	1011CI	Sinfra	1	0	22.37	(15,76.4]	44	0	1	0	0	0	0	0	0	0	0	0	0	0	0	0	0	NA	0	0	NA	NA	NA	1	0	NA	1	0
Control_without_treat	Control_without_treat	Enrolment	2019-10-10	1008CI	Sinfra	4	7	NA	NA	78	1	1	1	0	0	0	0	0	0	0	0	0	1	0	0	0	NA	0	0	NA	NA	NA	1	0	NA	1	0
THA	Stage2	Enrolment	2019-10-11	1015CI	Sinfra	0	6	5.67	(4.47,8.08]	31	1	0	1	1	0	0	0	0	0	1	1	1	1	1	1	1	0	0	0	1	NA	180	1	1	NA	1	0
Control_without_treat	Control_without_treat	Enrolment	2019-10-19	1090CI	Bonon	0	0	3.54	(0.39,4.47]	35	0	1	0	0	0	0	0	0	0	0	0	1	0	0	0	0	NA	0	0	NA	NA	NA	0	1	NA	1	0
Control_without_treat	Control_without_treat	Enrolment	2019-10-16	1070CI	Bonon	29	2	2.2	(0.39,4.47]	53	0	1	0	0	0	0	0	0	0	0	0	0	0	0	0	0	NA	0	0	NA	NA	NA	0	1	NA	1	0
Control_without_treat	Control_without_treat	Enrolment	2019-10-16	1064CI	Bonon	11	1	13.87	(8.08,15]	25	0	1	1	1	1	1	1	1	1	1	0	1	0	0	0	0	NA	0	0	NA	NA	NA	0	1	NA	1	0
Control_without_treat	Control_without_treat	Enrolment	2019-10-10	1003CI	Sinfra	10	3	16.42	(15,76.4]	39	1	0	0	0	0	0	0	0	1	0	1	0	0	0	0	0	NA	0	0	NA	NA	NA	0	1	NA	1	0
Sero	Sero_TL+	Follow-up 1	2021-04-16	-	Sinfra	0	1	8.88	(8.08,15]	33	1	0	0	0	0	0	0	0	0	0	0	0	0	1	1	0	NA	0	0	NA	NA	NA	1	1	1	1	0
Sero	Sero_TL+	Follow-up 1	2019-12-20	1171	Boffa	48	0	3.55	(0.39,4.47]	21	1	0	0	0	0	0	0	0	0	0	0	0	0	0	1	0	NA	0	0	NA	NA	NA	1	1	1	1	0
Control_after_treat	Control_after_treat	Follow-up 1	2019-12-18	1148	Boffa	1	3	5.17	(4.47,8.08]	20	0	0	0	0	0	0	0	0	0	0	0	0	0	1	0	1	NA	0	0	NA	NA	NA	1	0	1	1	0
Sero	Sero_TL+	Enrolment	2019-12-14	1144	Boffa	0	9	26.37	(15,76.4]	34	1	1	1	1	0	0	1	1	1	1	0	1	1	1	1	1	NA	0	0	NA	NA	NA	1	1	1	1	0
Sero	Sero_TL+	Follow-up 1	2019-12-17	1141	Boffa	0	1	16.73	(15,76.4]	36	1	NA	0	0	0	0	0	0	0	0	0	0	0	1	1	0	NA	0	0	NA	NA	NA	1	0	1	1	0
Sero	Sero_TL+	Follow-up 1	2019-12-16	1138	Boffa	1	10	20.32	(15,76.4]	35	0	1	0	0	0	0	0	0	0	0	0	0	0	1	1	1	NA	0	0	NA	NA	NA	1	0	1	1	0
Sero	Sero_TL+	Follow-up 1	2019-12-16	1136	Boffa	2	7	0.76	(0.39,4.47]	43	1	NA	0	0	0	1	0	0	0	1	0	0	0	1	1	1	NA	0	0	NA	NA	NA	1	1	1	1	0
Sero	Sero_TL+	Enrolment	2019-12-10	1133	Boffa	0	5	9.38	(8.08,15]	60	0	1	0	1	1	1	1	1	1	0	0	0	0	1	1	1	NA	0	0	NA	NA	NA	1	1	1	1	0
Sero	Sero_TL+	Follow-up 1	2019-12-16	1132	Boffa	2	0	6.85	(4.47,8.08]	23	1	NA	0	0	0	0	0	0	0	0	0	0	0	1	1	0	NA	0	0	NA	NA	NA	1	1	1	1	0
THA	Stage2	Enrolment	2019-12-13	1162	Boffa	7	2	10.98	(8.08,15]	15	0	0	1	1	0	0	1	1	1	1	0	1	1	1	1	1	NA	1	10	1	NA	63	1	1	1	1	0
THA	Stage2	Enrolment	2019-04-19	1114	Forecariah	186	0	11.52	(8.08,15]	21	1	1	1	1	1	0	1	1	1	1	1	1	1	1	1	NA	NA	1	6	1	NA	53	1	1	1	1	0
THA	Stage2	Enrolment	2019-04-20	1125	Forecariah	0	0	23.82	(15,76.4]	60	1	0	0	0	0	1	1	0	1	0	0	1	1	1	1	NA	NA	1	5	1	NA	180	1	1	1	1	0
THA	Stage2	Enrolment	2019-04-15	1110	Forecariah	2	0	34.43	(15,76.4]	53	0	1	1	0	0	1	0	1	0	1	0	1	1	1	1	1	NA	1	4	1	NA	128	1	1	1	1	0
THA	Stage1	Enrolment	2019-12-11	1161	Boffa	0	1	5.85	(4.47,8.08]	40	1	1	1	1	0	0	1	1	1	0	0	1	1	1	1	1	NA	1	NA	0	0	4	1	1	1	1	0
THA	Stage2	Enrolment	2019-12-15	1163	Boffa	1	0	9.58	(8.08,15]	17	0	1	1	0	0	0	1	1	0	1	1	0	0	1	1	1	1	1	NA	0	0	6	1	1	1	1	0
THA	Stage2	Enrolment	2019-04-13	1098	Forecariah	66	7	20.28	(15,76.4]	27	0	0	1	1	1	0	1	1	1	1	0	1	1	1	1	NA	1	1	NA	0	0	6	1	1	1	1	0
THA	Stage2	Enrolment	2018-11-28	-	Boffa	0	2	16.17	(15,76.4]	16	0	0	1	0	1	0	1	1	1	1	1	1	1	1	1	NA	1	1	NA	0	0	72	1	1	1	1	0
THA	Stage2	Enrolment	2018-11-25	1148	Boffa	0	0	17.82	(15,76.4]	19	0	0	1	0	0	0	0	0	0	0	0	0	0	1	1	NA	0	1	NA	0	0	31	1	1	1	1	0
THA	Stage2	Enrolment	2018-12-05	1160	Boffa	0	2	8.6	(8.08,15]	54	0	0	1	1	0	1	1	0	0	1	0	0	0	1	1	1	NA	1	20	0	0	13	1	1	1	1	0
THA	Stage2	Enrolment	2018-12-06	-	Boffa	1	0	22.95	(15,76.4]	20	1	1	1	0	0	0	1	1	1	1	1	1	1	1	1	1	1	1	20	0	0	49	1	1	1	1	0
THA	Stage2	Enrolment	2019-04-16	1127	Forecariah	8	0	21.12	(15,76.4]	45	0	0	1	1	1	1	1	1	1	1	0	1	0	1	1	NA	NA	1	3	0	0	14	1	1	1	1	0
THA	Stage1	Enrolment	2019-04-11	1100	Forecariah	3	0	8.94	(8.08,15]	16	0	1	1	1	1	0	1	0	1	0	0	1	1	1	1	1	NA	1	2	0	0	5	1	1	1	1	0
THA	Stage2	Enrolment	2018-11-29	1138	Boffa	3	27	13.67	(8.08,15]	34	0	0	1	0	0	NA	1	0	1	0	0	1	1	1	1	NA	1	1	2	0	0	16	1	1	1	1	0
Control_without_treat	Control_without_treat	Follow-up 1	2021-04-17	-	Sinfra	0	0	2.64	(0.39,4.47]	39	1	0	0	0	0	NA	NA	NA	NA	NA	NA	0	0	0	0	0	NA	0	0	NA	NA	NA	0	1	1	1	0
THA	Stage2	Enrolment	2018-11-28	1136	Boffa	3	37	44.42	(15,76.4]	42	1	0	1	0	0	0	1	0	0	1	0	1	0	1	1	NA	0	1	NA	1	NA	13	0	1	1	1	0
Sero	Sero_TL+	Follow-up 1	2021-04-16	-	Sinfra	0	0	7.42	(4.47,8.08]	71	0	0	0	0	0	0	0	0	0	0	0	0	1	1	1	1	NA	0	0	NA	NA	NA	1	0	0	1	0
Control_after_treat	Control_after_treat	Follow-up 1	2020-11-20	1098	Forecariah	1	0	37.07	(15,76.4]	28	0	0	0	0	1	0	1	1	0	0	0	1	0	0	0	NA	NA	0	0	NA	NA	NA	1	1	0	1	0
THA	Stage2	Enrolment	2018-11-28	-	Boffa	0	1	1.89	(0.39,4.47]	40	0	1	1	0	1	1	1	1	1	1	1	1	0	1	1	NA	1	1	20	0	0	6	1	1	0	1	0
THA	Stage2	Enrolment	2019-04-16	1118	Forecariah	0	77	14.3	(8.08,15]	26	0	0	1	1	1	1	1	1	1	1	1	1	1	1	1	NA	NA	1	6	0	0	206	1	1	0	1	0
THA	Stage1	Enrolment	2019-04-14	1107	Forecariah	20	0	16.37	(15,76.4]	20	1	1	1	1	0	0	1	1	1	1	0	0	0	1	1	1	NA	1	5	0	0	1	1	1	0	1	0
THA	Stage2	Enrolment	2019-04-12	1128	Forecariah	0	2	8.23	(8.08,15]	20	1	0	0	0	1	1	1	1	1	1	1	1	1	1	1	NA	NA	0	0	1	2	3	0	1	0	1	0
Control_without_treat	Control_without_treat	Enrolment	2019-10-19	1091CI	Bonon	0	1	1.15	(0.39,4.47]	36	0	0	0	1	0	0	1	1	0	0	1	1	0	0	0	0	NA	0	0	NA	NA	NA	0	0	NA	0	0
Sero	Sero_TL-	Enrolment	2019-10-17	1080CI	Bonon	0	1	5.73	(4.47,8.08]	25	1	1	1	0	0	0	0	0	0	0	0	0	1	1	1	1	NA	0	0	NA	NA	NA	0	0	NA	0	0
Control_without_treat	Control_without_treat	Enrolment	2019-10-16	1072CI	Bonon	0	0	6.08	(4.47,8.08]	53	1	0	0	0	0	0	1	1	0	0	0	0	0	0	0	0	NA	0	0	NA	NA	NA	0	0	NA	0	0
Control_without_treat	Control_without_treat	Enrolment	2019-10-16	1071CI	Bonon	4	1	1.86	(0.39,4.47]	30	0	1	0	0	1	0	1	1	0	1	0	1	1	0	0	0	NA	0	0	NA	NA	NA	0	0	NA	0	0
Control_without_treat	Control_without_treat	Enrolment	2019-10-16	1063CI	Bonon	4	0	2.15	(0.39,4.47]	52	0	0	0	0	1	0	0	0	1	0	0	0	0	0	0	0	NA	0	0	NA	NA	NA	0	0	NA	0	0
Control_without_treat	Control_without_treat	Enrolment	2019-10-16	1062CI	Bonon	1	0	3.42	(0.39,4.47]	49	0	1	0	1	0	0	0	0	1	0	0	NA	NA	0	0	0	NA	0	0	NA	NA	NA	0	0	NA	0	0
Sero	Sero_TL-	Enrolment	2019-10-15	1054CI	Bonon	0	0	12.2	(8.08,15]	45	0	0	0	1	0	0	1	0	1	1	0	0	0	1	1	0	NA	0	0	NA	NA	NA	0	0	NA	0	0
Control_without_treat	Control_without_treat	Enrolment	2019-10-15	1050CI	Bonon	0	0	3.61	(0.39,4.47]	25	0	0	0	0	0	0	1	1	0	0	0	1	0	0	0	0	NA	0	0	NA	NA	NA	0	0	NA	0	0
Control_without_treat	Control_without_treat	Enrolment	2019-10-15	1040CI	Bonon	2	0	5.2	(4.47,8.08]	74	0	0	0	0	0	0	0	0	0	0	0	0	0	0	0	0	NA	0	0	NA	NA	NA	0	0	NA	0	0
Sero	Sero_TL-	Enrolment	2019-10-15	1039CI	Bonon	3	2	5.46	(4.47,8.08]	39	1	0	0	0	0	0	0	0	0	1	0	0	0	1	1	1	NA	0	0	NA	NA	NA	0	0	NA	0	0
Sero	Sero_TL-	Enrolment	2019-10-14	1028CI	Bonon	0	0	5.33	(4.47,8.08]	34	1	0	1	0	0	1	0	1	0	0	0	0	0	1	1	1	NA	0	0	NA	NA	NA	0	0	NA	0	0
Control_without_treat	Control_without_treat	Enrolment	2019-10-12	1018CI	Sinfra	0	0	16.59	(15,76.4]	33	0	0	1	1	1	0	0	1	1	1	0	1	0	0	0	0	NA	0	0	NA	NA	NA	0	0	NA	0	0
Sero	Sero_TL-	Enrolment	2019-10-11	1010CI	Sinfra	0	0	4.47	(0.39,4.47]	51	1	1	0	0	0	0	0	0	0	0	0	0	0	1	1	0	NA	0	0	NA	NA	NA	0	0	NA	0	0
Sero	Sero_TL-	Enrolment	2019-10-10	1009CI	Sinfra	2	0	8.18	(8.08,15]	69	1	0	1	0	0	1	0	0	0	0	0	0	0	1	1	1	NA	0	0	NA	NA	NA	0	0	NA	0	0
Sero	Sero_TL-	Enrolment	2019-10-10	1005CI	Sinfra	2	1	17.54	(15,76.4]	59	0	0	0	0	0	0	0	0	0	0	0	1	1	1	1	1	NA	0	0	NA	NA	NA	0	0	NA	0	0
Control_without_treat	Control_without_treat	Enrolment	2019-10-10	1004CI	Sinfra	0	0	22.85	(15,76.4]	44	0	0	0	0	0	0	1	1	0	1	0	0	0	0	0	0	NA	0	0	NA	NA	NA	0	0	NA	0	0
Control_without_treat	Control_without_treat	Enrolment	2018-11-29	-	Boffa	0	0	5.2	(4.47,8.08]	36	0	1	0	1	0	0	1	1	1	1	1	1	0	1	0	NA	NA	NA	NA	NA	NA	NA	0	0	0	0	0
Sero	Sero_TL-	Enrolment	2018-11-30	1165	Boffa	0	4	13.8	(8.08,15]	30	1	0	1	1	1	0	1	1	0	1	0	1	1	1	1	NA	0	NA	NA	NA	NA	NA	0	0	0	0	0
Control_without_treat	Control_without_treat	Follow-up 1	2021-04-11	-	Bonon	0	0	3.52	(0.39,4.47]	47	1	0	0	0	0	1	0	0	0	0	0	0	0	0	0	0	NA	0	0	NA	NA	NA	0	0	0	0	0
Control_without_treat	Control_without_treat	Follow-up 1	2021-04-11	-	Bonon	0	0	10.48	(8.08,15]	37	1	0	0	1	0	0	0	0	0	0	0	0	0	1	0	0	NA	0	0	NA	NA	NA	0	0	0	0	0
Sero	Sero_TL-	Enrolment	2020-11-18	1176	Forecariah	0	0	9.77	(8.08,15]	32	0	0	0	1	1	1	1	1	0	1	0	1	0	1	1	1	NA	0	0	NA	NA	NA	0	0	0	0	0
Sero	Sero_TL-	Enrolment	2019-12-18	1173	Boffa	5	4	16.83	(15,76.4]	40	0	0	1	1	1	0	1	1	1	1	0	1	0	1	1	1	NA	0	0	NA	NA	NA	0	0	0	0	0
Sero	Sero_TL-	Enrolment	2019-12-18	1172	Boffa	2	0	NA	NA	54	0	0	1	0	0	0	0	0	0	0	0	0	0	1	1	0	NA	0	0	NA	NA	NA	0	0	0	0	0
Sero	Sero_TL-	Enrolment	2018-11-29	1166	Boffa	0	99	12.14	(8.08,15]	36	0	0	0	0	0	0	0	0	0	0	0	0	0	1	1	NA	NA	0	0	NA	NA	NA	0	0	0	0	0
Sero	Sero_TL-	Follow-up 1	2019-12-19	1165	Boffa	0	0	15.45	(15,76.4]	31	1	0	0	0	0	0	0	0	0	0	0	1	1	1	1	0	NA	0	0	NA	NA	NA	0	0	0	0	0
Sero	Sero_TL-	Follow-up 1	2019-12-19	1164	Boffa	26	3	9.98	(8.08,15]	60	0	0	0	0	0	1	0	0	0	0	0	0	0	1	1	0	NA	0	0	NA	NA	NA	0	0	0	0	0
Sero	Sero_TL-	Enrolment	2019-12-15	1157	Boffa	14	3	12.34	(8.08,15]	70	0	0	0	0	0	NA	1	1	1	1	0	1	0	1	1	1	NA	0	0	NA	NA	NA	0	0	0	0	0
Sero	Sero_TL-	Enrolment	2019-12-16	1154	Boffa	4	0	19.63	(15,76.4]	32	0	0	0	1	1	1	1	1	1	1	1	1	0	1	1	0	NA	0	0	NA	NA	NA	0	0	0	0	0
Sero	Sero_TL-	Enrolment	2019-12-14	1146	Boffa	0	0	8.07	(4.47,8.08]	68	1	0	0	1	0	NA	0	1	0	1	0	0	0	1	1	0	NA	0	0	NA	NA	NA	0	0	0	0	0
Sero	Sero_TL-	Enrolment	2018-12-02	1145	Boffa	5	0	7.75	(4.47,8.08]	16	0	0	1	1	1	0	1	1	1	1	1	1	1	1	1	NA	NA	0	0	NA	NA	NA	0	0	0	0	0
Control_without_treat	Control_without_treat	Follow-up 1	2019-12-17	1145	Boffa	1	11	5.68	(4.47,8.08]	17	0	0	0	0	0	0	1	1	1	1	1	1	1	0	0	0	NA	0	0	NA	NA	NA	0	0	0	0	0
Sero	Sero_TL-	Enrolment	2018-11-25	1135	Boffa	0	0	10.88	(8.08,15]	26	1	1	1	0	0	0	0	0	0	1	1	0	0	1	1	NA	NA	0	0	NA	NA	NA	0	0	0	0	0
Control_without_treat	Control_without_treat	Follow-up 1	2019-12-16	1135	Boffa	NA	NA	7.04	(4.47,8.08]	27	1	1	0	0	0	0	0	0	0	1	0	0	0	0	NA	NA	NA	0	0	NA	NA	NA	0	0	0	0	0
Sero	Sero_TL-	Enrolment	2018-11-25	1134	Boffa	8	4	5.59	(4.47,8.08]	56	0	1	1	0	0	1	1	1	0	1	1	1	1	1	1	NA	NA	0	0	NA	NA	NA	0	0	0	0	0
Sero	Sero_TL-	Enrolment	2019-12-10	1131	Boffa	2	0	4.21	(0.39,4.47]	50	0	0	NA	1	1	1	1	1	0	1	0	1	0	1	1	NA	NA	0	0	NA	NA	NA	0	0	0	0	0
Control_without_treat	Control_without_treat	Enrolment	2019-04-23	1120	Forecariah	NA	NA	3.98	(0.39,4.47]	46	1	1	0	0	0	1	0	1	0	0	0	1	0	0	NA	0	NA	0	0	NA	NA	NA	0	0	0	0	0
Sero	Sero_TL-	Enrolment	2019-04-23	1115	Forecariah	0	0	4.47	(0.39,4.47]	20	0	0	0	1	1	0	1	1	1	1	0	1	1	1	1	NA	NA	0	0	NA	NA	NA	0	0	0	0	0
Sero	Sero_TL-	Enrolment	2018-11-26	-	Boffa	3	0	13.31	(8.08,15]	17	0	0	0	0	1	0	1	1	0	0	0	1	0	1	1	NA	NA	0	0	NA	NA	NA	0	0	0	0	0
Sero	Sero_TL-	Enrolment	2018-12-03	-	Boffa	56	80	17.24	(15,76.4]	25	0	0	1	0	0	1	1	1	1	1	0	1	1	1	1	NA	0	0	0	NA	NA	NA	0	0	0	0	0
THA	Stage2	Enrolment	2018-11-25	-	Boffa	0	1	3.66	(0.39,4.47]	36	0	0	1	0	0	0	1	1	1	0	0	1	1	1	1	NA	0	1	50	0	0	9	0	0	0	0	0
THA	Stage1	Enrolment	2019-04-11	1129	Forecariah	0	0	22.58	(15,76.4]	35	0	1	0	0	0	0	0	0	0	0	1	0	0	1	1	NA	NA	1	20	0	0	2	0	0	0	0	0
Control_without_treat	Control_without_treat	Enrolment	2018-11-26	1147	Boffa	2	0	10.08	(8.08,15]	35	0	1	1	1	1	1	1	1	1	1	0	1	0	1	0	NA	NA	0	0	0	0	NA	0	0	0	0	0
Sero	Sero_TL+	Follow-up 1	2021-04-12	1080 CI	Bonon	6	0	16.44	(15,76.4]	27	0	1	NA	NA	NA	NA	NA	NA	NA	NA	NA	1	0	1	1	1	NA	0	0	NA	NA	NA	1	1	1	1	0
Control_without_treat	Control_without_treat	Follow-up 1	2021-04-16	-	Sinfra	2	3	19.37	(15,76.4]	48	0	0	0	0	0	0	0	0	0	0	0	0	0	0	0	0	NA	0	0	NA	NA	NA	1	1	1	1	0
Control_without_treat	Control_without_treat	Follow-up 1	2021-04-12	-	Bonon	2	0	8.08	(4.47,8.08]	32	0	0	0	0	0	0	0	0	0	0	0	1	0	0	0	0	NA	0	0	NA	NA	NA	1	1	1	1	0
Control_after_treat	Control_after_treat	Follow-up 1	2020-12-18	1182	Boffa	0	0	2.67	(0.39,4.47]	19	0	0	0	0	0	0	0	0	1	0	0	NA	NA	0	0	NA	NA	0	0	NA	NA	NA	1	1	1	1	0
Control_without_treat	Control_without_treat	Follow-up 1	2021-04-11	-	Bonon	2	8	5.72	(4.47,8.08]	55	0	1	0	0	0	0	1	1	0	1	0	0	NA	0	0	0	NA	0	0	NA	NA	NA	1	0	0	1	0
Control_after_treat	Control_after_treat	Follow-up 1	2020-11-19	1179	Forecariah	2	0	5.52	(4.47,8.08]	35	1	1	0	0	0	1	1	1	0	1	0	0	0	0	0	0	NA	0	0	NA	NA	NA	1	1	0	1	0
Sero	Sero_TL+	Follow-up 2	2020-12-17	1159	Boffa	0	0	13.07	(8.08,15]	30	1	0	0	0	0	0	0	0	0	0	0	0	0	1	1	NA	NA	0	0	NA	NA	NA	1	0	0	1	0
Sero	Sero_TL+	Follow-up 1	2021-04-16	-	Sinfra	3	0	1.4	(0.39,4.47]	58	0	1	0	0	0	0	0	0	0	0	0	0	0	1	1	0	NA	0	0	NA	NA	NA	0	1	0	1	0
Control_without_treat	Control_without_treat	Follow-up 1	2021-04-11	-	Bonon	3	0	12.93	(8.08,15]	42	0	1	0	NA		NA	1	1	0	0	0	1	1	0	0	0	NA	0	0	NA	NA	NA	0	1	0	1	0
Control_without_treat	Control_without_treat	Follow-up 1	2021-04-17	-	Sinfra	18	1	8.67	(8.08,15]	28	0	0	0	0	0	0	0	0	0	0	0	0	0	1	0	0	NA	0	0	NA	NA	NA	0	0	0	0	0
Control_without_treat	Control_without_treat	Follow-up 1	2021-04-16	-	Sinfra	2	0	7.42	(4.47,8.08]	36	1	0	0	0	0	0	0	1	0	0	0	0	0	0	0	0	NA	0	0	NA	NA	NA	0	0	0	0	0
Control_without_treat	Control_without_treat	Follow-up 1	2021-04-17	-	Sinfra	16	6	14.13	(8.08,15]	61	1	0	0	0	0	1	0	1	0	0	0	0	0	1	0	1	NA	0	0	NA	NA	NA	0	0	0	0	0
Sero	Sero_TL-	Follow-up 1	2021-04-12	-	Bonon	1	0	7.42	(4.47,8.08]	42	1	0	0	0	0	0	0	0	0	0	0	0	0	1	1	0	NA	0	0	NA	NA	NA	0	0	0	0	0
Control_without_treat	Control_without_treat	Follow-up 1	2021-04-12	-	Bonon	46	0	5.2	(4.47,8.08]	57	0	0	0	0	0	0	0	0	0	0	0	0	0	0	0	0	NA	0	0	NA	NA	NA	0	0	0	0	0
Control_without_treat	Control_without_treat	Follow-up 1	2020-12-20	1183	Boffa	0	0	18.31	(15,76.4]	29	0	0	0	0	1	0	1	0	1	0	0	1	1	0	0	NA	NA	0	0	NA	NA	NA	0	0	0	0	0
Control_without_treat	Control_without_treat	Enrolment	2020-11-20	1180	Forecariah	0	0	12.45	(8.08,15]	22	1	0	0	0	1	NA	1	0	0	0	1	1	0	0	0	1	NA	0	0	NA	NA	NA	0	0	0	0	0
Control_without_treat	Control_without_treat	Follow-up 1	2020-12-20	1172	Boffa	0	0	69.04	(15,76.4]	56	0	0	1	0	0	0	0	0	1	0	0	0	0	0	0	NA	NA	0	0	NA	NA	NA	0	0	0	0	0
Control_without_treat	Control_without_treat	Follow-up 1	2020-12-19	1154	Boffa	0	3	5.54	(4.47,8.08]	45	0	1	0	0	0	0	1	1	1	1	0	NA	1	0	1	NA	NA	0	0	NA	NA	NA	0	0	0	0	0
Control_without_treat	Control_without_treat	Follow-up 1	2020-02-17	1131	Boffa	0	3	4.21	(0.39,4.47]	52	1	0	1	1	1	0	1	1	1	1	0	0	0	0	0	NA	NA	0	0	NA	NA	NA	0	0	0	0	0
Control_after_treat	Control_after_treat	Follow-up 1	2020-11-20	1107	Forecariah	18	0	32.92	(15,76.4]	20	1	1	0	0	0	0	0	1	0	1	0	0	0	0	0	NA	NA	0	0	NA	NA	NA	0	0	0	0	0
